# Supplementary material for: The effect of contact sport expertise on postural control
Source: PLoS One. 2019 Feb 14;14(2):e0212334. doi: 10.1371/journal.pone.0212334 (PMC6375620; doi:10.1371/journal.pone.0212334)
Supplement: S1 File — (CSV) [file pone.0212334.s001.csv]

Area									Speed	ML								Speed	AP
Baseball	OQ	OOL	OOL_F	CQ	COL	COL_F	OT		Baseball	CQ	COL	COL_F	OQ	OOL	OOL_F	OT		Baseball	CQ	COL	COL_F	OQ	OOL	OOL_F	OT
1	141.6297168	517.5634342	505.509569	348.1051304	2488.375957	2404.294761	614.1267755		1	12.54715379	72.3324884	72.88637867	8.588686784	32.71909251	31.72572375	41.29045791		1	18.95644571	70.0173319	93.2214013	9.530310728	38.38521505	35.35060265	44.07073067
1	54.72748836	437.4998781	371.2462935	49.55053294	1586.720168	1235.369144	512.9849625		1	6.297400601	27.59396944	33.03616177	6.462744002	20.83682812	21.38733777	30.79147621		1	4.414741179	40.78656993	41.92355359	4.699273782	31.36886344	26.12371435	35.15747115
1	300.4003928	793.632995	771.305093	318.1195497	2451.47195	1866.093876	958.6757166		1	9.623843223	56.10235489	57.5091001	6.639528812	23.62593647	28.11358497	54.83534385		1	9.180959791	62.62430202	62.75834293	5.040598776	35.88621206	40.44581792	62.06422991
1	305.0046444	357.9337286	373.1038654	191.3295425	915.5142449	2042.111803	421.4823183		1	10.20841736	23.65891747	53.11897639	8.302519884	15.23585252	14.35512385	28.7717662		1	9.487595297	35.97044545	73.61193759	7.440178985	20.53094326	16.14421637	26.24084296
1	115.0721973	372.0471722	368.3522649	348.7571593	2007.983365	2146.397655	496.618195		1	12.79959939	58.27396151	70.97368428	7.064776529	21.82207353	25.32398684	25.16021644		1	8.459012167	57.05218161	57.85952905	5.89848378	21.99311637	22.26859411	23.18545561
1	45.90764486	621.931027	518.7328999	177.7917607	1391.651612	1862.824255	495.7930405		1	11.05685552	44.72455672	52.90795043	6.534969332	27.79072014	26.52181436	50.23375504		1	5.872092854	64.58289791	64.39611992	4.89889318	34.76086665	28.20232844	41.178393
1	69.96492597	475.1188697	455.4951853	160.2247865	1864.666483	2722.683676	1446.21537		1	20.35233322	72.79241961	91.74688815	8.937904914	36.56852648	33.93762945	61.08149211		1	9.649302303	75.72728685	98.74529017	6.383538857	38.72957442	36.70955717	76.33218082
1	52.93153066	543.8004588	415.421715	62.39900656	1096.819949	1396.485769	654.3451626		1	5.716964898	37.74994361	46.99282528	4.461014879	28.30953353	26.69624511	38.16866218		1	5.112827182	39.99285196	46.84399014	4.110529164	29.6989252	27.18684227	35.88971367
1	35.31249058	233.8323442	281.0039951	78.94097481	916.4437456	1500.382607	627.5520555		1	7.125453536	44.52598192	55.26148073	5.263705831	23.35518807	23.42164938	31.81979741		1	4.234520245	46.77434271	51.5389388	3.28383699	25.67136464	23.33412339	37.07381664
1	69.8433381	457.4027703	609.168147	116.3451444	1056.657507	1438.464648	468.7132232		1	8.662789637	35.07005383	44.05550021	6.519018334	18.42031482	21.39029163	34.83755151		1	4.804812898	52.88271159	53.44674868	7.023305423	24.0785835	25.45994562	36.30043732
Soccer	OQ	OOL	OOL_F	CQ	COL	COL_F	OT		Soccer	CQ	COL	COL_F	OQ	OOL	OOL_F	OT		Soccer	CQ	COL	COL_F	OQ	OOL	OOL_F	OT
2	96.39133501	400.8597971	479.9354158	103.7988618	1027.57201	1952.621653	892.3524533		2	13.71891609	65.24569368	97.65262479	10.70864234	43.83913176	39.51791762	56.79567487		2	8.101179993	51.14079896	73.29684402	7.544008334	40.30439997	34.6405545	53.34094845
2	112.8890225	191.7784139	283.4863969	337.7359131	1345.480818	1126.784159	407.3701554		2	13.8641504	45.31777581	42.9707754	8.46680703	19.63483241	19.92378272	35.58199292		2	16.47646388	58.0124786	55.10738436	10.80063742	23.07347987	26.59683139	37.89868268
2	144.9460681	359.2465206	278.4601728	59.40397709	808.038299	1438.23785	564.0466771		2	6.43887173	37.24039771	45.2785636	5.068820755	19.29530814	16.07077091	30.70552563		2	3.050296255	34.88201607	45.68674827	4.283886309	18.16103649	14.81031991	36.55561639
2	38.73356928	284.4373134	336.0639223	52.28517613	1032.888262	1886.088778	588.1367827		2	4.836007467	40.82533366	56.15205746	4.782729059	16.5135625	23.06419806	31.76380106		2	5.126296719	43.74248531	63.58000202	3.81635595	18.20827307	23.49417627	34.31392683
2	134.6031023	471.4530051	525.7525098	147.7739056	1161.400496	1189.272636	852.1014994		2	11.40056316	40.97228503	50.49958184	10.07536311	24.20502408	24.27106169	42.67856781		2	6.107686774	49.71748077	65.35393685	4.743039406	28.7666746	32.36124771	45.70980674
2	68.23544851	264.2833047	381.1875303	102.8438198	1078.698757	1161.408321	601.0498841		2	7.793729612	46.52455137	44.84829994	7.101302283	20.56375767	21.28034189	54.36338443		2	5.187549298	63.72207386	61.01798571	3.315623454	22.57530976	26.95968855	54.38789788
2	74.52035572	416.7861655	409.261854	29.757469	1080.22853	1740.891842	564.9930683		2	6.193976878	47.33429103	74.16702007	5.09925166	30.77829976	26.31533048	37.82779409		2	2.627445075	54.55073249	77.7501047	4.479406559	29.39246234	30.56206343	34.20185722
2	52.06835074	308.8720864	390.3298554	80.75538786	855.8784642	1009.610335	581.5236798		2	7.663449973	43.31125362	50.57485727	6.231038873	24.94508352	24.75624497	36.60452488		2	3.828971108	48.33253337	56.49275617	3.1922873	21.03314145	24.16761263	34.49158677
2	55.58049182	426.3303477	614.4910439	71.78635559	795.2683467	1229.873998	853.6444334		2	6.212936259	43.34888333	62.02191248	6.898267862	25.62435412	42.15763427	54.17758686		2	4.730254784	57.06127785	64.22009071	6.210523274	31.0515372	44.62765111	68.74240022
2	54.1232413	348.3433731	719.7180526	37.61572616	1025.796453	1573.908731	380.9298198		2	8.267916022	47.62531393	51.32026352	6.400257847	21.56714591	26.54295488	31.78189688		2	4.806021737	59.75113237	64.52131263	6.309711192	22.02352337	25.5154002	28.00417308
Novice	OQ	OOL	OO_F	CQ	COL	COL_F	OT		Novice	CQ	COL	COL_F	OQ	OOL	OOL_F	OT		Novice	CQ	COL	COL_F	OQ	OOL	OOL_F	OT
3	22.05243577	180.0545374	193.1680481	40.8362197	973.1595942	2342.453164	330.9166663		3	7.151246873	62.35039095	117.5156525	4.167901046	22.95159188	22.39274237	31.90682599		3	3.55635165	62.04896247	96.14618713	2.726072728	19.97086612	23.32649237	31.0967688
3	36.99771598	292.912671	429.2240188	90.42112765	2841.207574	1390.635337			3	8.261983134	44.09288209	49.22333339	5.404404077	16.64249563	23.11936011			3	5.737272108	32.63136862	47.12328483	3.84651217	18.53791002	23.64170513
3	31.50246229	467.6531038	413.4407599	79.31744945	883.2157666	2373.305573	487.3553334		3	5.606972647	35.38338329	56.96522821	4.146735784	20.52003323	19.74319167	28.21731419		3	3.81017219	43.89438354	41.61408292	3.105730708	19.26501658	19.90778165	22.92520222
3	56.93312252	266.0814896	294.9789815	55.49103535	2354.266274	3458.058979			3	7.209857439	75.57163075	102.4220482	5.600289943	20.03992116	19.31821186			3	6.660562583	74.61627288	91.52714373	5.77011795	25.81823602	21.00595083
3	31.65299574	350.3678855	452.213925	36.19338003	1691.002077	1480.156882	454.166037		3	6.509576429	56.47612588	60.68604968	5.084077406	22.83539143	35.73485046	33.94502605		3	3.797634031	65.40372824	62.04219119	3.314731682	28.690487	35.63564099	37.97015579
3	39.63153872	340.778601	458.5322618	64.84404622	814.9760088	1402.405833	702.2825545		3	5.569999507	36.7215761	41.09149641	4.536234012	20.74596872	23.89104187	24.76227928		3	3.804170137	48.53575408	57.05638291	2.456192414	28.3648503	27.50371202	27.27827133
3	51.17159793	334.0217759	337.3922186	131.1288039	723.6384797	903.4275956			3	8.826784137	37.79093395	37.48506758	6.740297851	18.49466159	25.86115301			3	4.591358507	42.07960201	45.10446068	4.507009083	19.35034192	25.61571969
3	48.82786211	287.0824801	290.7075714	109.9893185	797.1998652	1289.110351	569.2203945		3	6.677087699	32.42472341	41.52571167	4.985720039	23.47934879	18.11085658	41.01183458		3	7.489062731	35.52749661	45.76895915	4.512696656	22.6810671	19.68445359	31.92665963
3	32.29955577	406.0039988	606.5399367	52.17130395	885.0069256	1152.270393	900.3629807		3	6.399735925	37.45022942	43.10029947	5.555959309	17.17652382	21.0232926	42.94609725		3	3.707903392	40.81212992	47.31158156	3.87740274	20.31020017	24.29370568	40.22825883
3	25.53438047	395.4946098	393.0715508	85.18948765	3304.33922	3922.669504	457.2192631		3	5.366075255	77.99876236	126.2758992	3.941387748	25.04888279	24.71201401	31.95982523		3	3.495654745	55.11744199	68.0370473	2.331653559	28.06726052	28.00852826	32.54102201
Key
O	Eyes Open
C	Eyes Closed
Q	Quiet Standing
OL	One Leg
F	Foam
T	Toe standing
